# Supplementary material for: Metabolic Biomarkers Assessed with PET/CT Predict Sex-Specific Longitudinal Outcomes in Patients with Diffuse Large B-Cell Lymphoma
Source: Cancers (Basel). 2022 Jun 14;14(12):2932. doi: 10.3390/cancers14122932 (PMC9221486; doi:10.3390/cancers14122932)
Supplement: Supplementary file 1 [file cancers-14-02932-s001.zip]

Archive with 1 entries (1 files):
- cancers-1691028-supplementary.pdf
